# Supplementary material for: Chromatin maturation of the HIV-1 provirus in primary resting CD4+ T cells
Source: PLoS Pathog. 2020 Jan 30;16(1):e1008264. doi: 10.1371/journal.ppat.1008264 (PMC6991963; doi:10.1371/journal.ppat.1008264)
Supplement: S1 Table — Abbreviations: 3TC, lamivudine; ABC, abacavir; CAB, cabotegravir; CFR, circle recombinant form; Cobi, cobicistat; DRV, darunavir; DTG, dolutegravir; EFV, efavirenz; EVG, elvitegravir; F, female; FTC, emtricitabine; M, male; ND, Not determined; RPV, rilpivirine; r, ritonavir-boosted; TAF, tenofovir alafenamide; TDF, tenofovir disoproxil fumarate. 1 Patient 1 started treatment 5 months 2014 but it was interrupted and started again in Sep 2016. Patient 4 started treatment 1996–1999 but was interrupted between 1999–2000. Patient 8 had a treatment interruption. 2 One blip in Viral Load in 2014 3 8 days before sampling. (XLSX) [file ppat.1008264.s008.xlsx]

## Sheet: S1 Table
Patient ID	Sex	HIV subtype	Year HIV+	Earliest CD4 count		Earliest Plasma HIV-1 RNA		Times before sampling			Values at sampling
				Year	Value (cells/μL)	Year	Value (copies/mL)	Time on ART	Time with VL<50 (copies/mL)	Lowest CD4 detected (cells/μL)	CD4 count (cells/μL)	Viral load (copies/mL)	ART regime
1	F	HIV-1C	2013	2013	560	2013	295	1.8 yrs 1	1.8 yrs	520	620	<20	3TC/ABC/DTG
2	F	HIV-1C	1999	1999	420	1999	20600	9 yrs	8 yrs 2	150	640	<20	TAF/FTC/EVG/cobi
3	F	CRF	2014	2014	210	2014	26500	4 yrs	3.8 yrs	200	620	<20	3TC/ABC/EFV
4	F	HIV-1A	1989	1989	210	1996	499	18 yrs 1	16 yrs	140	390	<20	RPV/DRV/r
5	M	ND	1997	1997	173	1997	136000	20 yrs	20 yrs	231	800	36	3TC/ABC/EFV
6	M	ND	2002	2003	150	2003	383000	15 yrs	13.6 yrs	120	590	<20	3TC/DTG
7	F	CRF 01AE	2004	2004	23	2004	759000	15.25 yrs	15 yrs	23	400	<20	TAF/FTC/EVG+cobi
8	M	HIV-1B	1993	1993	240	1996	1600000	22.3 yrs 1	3.4 yrs	81	460	21	TDF/FTC/DTG
9	M	CRF 06cpx	2008	2008	436	2008	285000	9.5 yrs	1.4 yrs	306	990	46	3TC/ABC/DTG
10	M	HIV-1A1	2009	2009	160	2009	758000	9.9 yrs	9.25 yrs	160	1490 3	<49	CAB/RPV
