# Supplementary material for: Chromatin maturation of the HIV-1 provirus in primary resting CD4+ T cells
Source: PLoS Pathog. 2020 Jan 30;16(1):e1008264. doi: 10.1371/journal.ppat.1008264 (PMC6991963; doi:10.1371/journal.ppat.1008264)
Supplement: S3 Table — * not corresponding to the exact sequence of the HXB2 reference genome RC: reverse complement. (XLSX) [file ppat.1008264.s010.xlsx]

## Sheet: Sheet1
Assay	Name	Function	Sequence	HXB2 position	reference
read-through	Freadth-2	F	GCCCTCAGATGCTRCATATAA	411-31; 9496-9516	Jiang et al 2015
	Rreadth-1	R	AGAGTCACACAACAGACGG	564-582RC
	Preadth-1	Probe	TGCCTGTACTGGGTCTCTCTGGTTAG	444-469; 9529-9554
TAR	TAR-F7	F	GTCTCTCTGGTTAGACCAG	456-474	Yukl et al 2018
	TAR-R6	R	TGGGTTCCCTAGYTAGCC	496-513RC
	TAR-P3	Probe	AGCCTGGGAGCTC	480-492
nuc1 (patients)	Kumar F	F	GCCTCAATAAAGCTTGCCTTGA	522-543	Kumar et al 2007
	Kumar R	R	GGGCGCCACTGCTAGAGA	626-643RC
	Kumar P	Probe	CCAGAGTCACACAACAGACGGGCACA	559-584RC
nuc1 (model cells)	Nuc1-533 F	F	GCTTGCCTTGAGTGCTCA	533-551*	this study
	Nuc1-667 R	R	CGAGAGATCTCCTCTGGCTTTA	667- 688RC*
	Kumar P	Probe	CCAGAGTCACACAACAGACGGGCAC	559-584RC
gag	SK462 F	F	AGTTGGAGGACATCAAGCAGCCATGCAAAT	1359-1388*	Michael et al 1999
	SK431 F	R	TGCTATGTCAGTTCCCCTTGGTTCTCT	1474-1500RC*
	Gag1359 F	Probe	GACCATCAATGAGGAAGCTGCAGAATGGGAT	1398-1428	Massanella et al 2015
pol	Pol mf299	F	GCACTTTAAATTTTCCCATTAGTCCTA	2536-2562	Jones et al 2016
	Pol mf1	R	CAAATTTCTACTAATGCTTTTATTTTTTC	2634-2662RC
	Pol P	Probe	AAGCCAGGAATGGATGGCC	2586-2604
nef	F8883-03	F	GGTGGGAGCAGYATCTCGAGA	8883-8903	Yukl et al 2018
	R9040-10	R	TGTAAGTCATTGGTCTTAAAGGTACCTGAGG	9010-9040RC
	P8967-50	Probe	CCAGGCACAAKCAGCATT	8950-8967RC
poly A	Freadth-2	F	GCCCTCAGATGCTRCATATAA	411-31; 9496-9516	Shan et al 2013
	5T25	R	TTTTTTTTTTTTTTTTTTTTTTTTTTGAAG	polyA+9632-9636RC
	Preadth-1	Probe	TGCCTGTACTGGGTCTCTCTGGTTAG	444-469; 9529-9554
tat-rev	mf1	F	CTTAGGCATCTCCTATGGCAGGAA	5956-5979	Scmid et al 2010
	mf83	R	GGATCTGTCTCTGTCTCTCTCTCCACC	8433-8459RC
	Mf226mod	Probe	ACCCGACAGGCC	8402-8413	Yukl et al 2018
5´LTR	5LTR F	F	GCCTCAATAAAGCTTGCCTTGA	522-543	Vicenti et al 2017
	5LTR R	R	GGCGCCACTGCTAGAGATTTT	622-642RC
	MGB	Probe	AAGTAGTGTGTGCCCGTCTG	551-570
rpp30	rpp30 F	F	GATTTGGACCTGCGAGCG	-	Massanella et al 2015
	rpp30 R	R	GCGGCTGTCTCCACAAGT	-
	rpp30 P	Probe	CTGACCTGAAGGCTCT	-
2-LTR circle	2LTRc F	F	AACTAGGGAACCCACTGCTTAAG	500-522, 9585-9607	Butler et al 2001
	2LTRc R	R	TCCACAGATCAAGGATATCTTGTC	28-51RC, 9113-9136RC
	2LTRc P	Probe	ACACTACTTGAAGCACTCAAGGCAAGCTTT	530-559RC, 9615-9644RC
nuc1	nuc1 F	F	AGTGTGTGCCCGTCTGTTGT	555-574	Boehm et al 2017
	nuc1 R	R	TTCGCTTTCAAGTCCCTGTT	645-664RC*
nuc6	gag 6F	F	CATGTTTTCAGCATTATCAGAAGGA	1299-1323	Christoferson et al 2000
	gag 84R	R	TGCTTGATGTCCCCCCACT	1359-1377RC
nuc25	5103 F	F	GGGAATCATTCAAGCACAACC	4058-4078*	Marban et al 2007
	5103 R	R	TCTTGGGCCTTATCTATTCCATC	4236-4258RC
nuc35	vpr F	F	GCAACAACTGCTGTTTATCCATT	5750-5772	Colin et al 2011
	vpr R	R	TTTCTTGCTCTCCTCTGTCGAG	5810-5831RC
